# Supplementary material for: Extensive innate immune gene activation accompanies brain aging, increasing vulnerability to cognitive decline and neurodegeneration: a microarray study
Source: J Neuroinflammation. 2012 Jul 23;9:179. doi: 10.1186/1742-2094-9-179 (PMC3419089; doi:10.1186/1742-2094-9-179)
Supplement: Additional file 1 — Table S1. Case information and brain regions for young, aged and AD cases. [file 1742-2094-9-179-S1.xlsx]

## Sheet: Table 1_cases with id
Supplemental table 1 - Case information and brain regions for young, aged and AD cases 1
Sample ID	Group	AGE	SEX	apoE	PMI	EC	HC	PCG	SFG	average RIN
77	cognitively normal Young	20	male	3-3	8	x	x	x	x	9.1
78	cognitively normal Young	20	male	2-3	12	x	x	x	x	9.1
83	cognitively normal Young	20	male	3-3	6	x	x	x	x	8.2
66	cognitively normal Young	21	male	2-3	6	x		x	x	8.5
85	cognitively normal Young	22	male	2-3	8	x	x	x	x	8.4
76	cognitively normal Young	26	female	3-3	12	x	x	x	x	8.4
29	cognitively normal Young	28	male	3-4	6	x	x	x	x	8.4
82	cognitively normal Young	30	female	2-4	7	x	x		x	9.3
84	cognitively normal Young	33	male	3-3	7	x	x	x	x	9.5
35	cognitively normal Young	34	female	3-4	2	x	x	x	x	8.6
79	cognitively normal Young	36	female	3-4	6			x	x	7.3
45	cognitively normal Young	37	female	3-4	3.5	x	x	x	x	8.8
68	cognitively normal Young	40	male	3-4	na	x		x	x	8.8
86	cognitively normal Young	42	male	3-4	9	x	x	x	x	9
42	cognitively normal Young	44	female	3-4	9.5	x				7.6
80	cognitively normal Young	44	female	3-4	11	x	x	x	x	8.9
12	cognitively normal Young	45	male	3-4	5	x	x	x	x	8.8
17	cognitively normal Young	45	female	3-3	8	x	x		x	7.5
87	cognitively normal Young	45	male	3-3	6	x	x	x	x	9.4
88	cognitively normal Young	47	female	3-3	10	x	x	x	x	9.4
81	cognitively normal Young	48	female	3-3	10	x	x	x	x	8.9
71	cognitively normal Young	52	male	3-3	6	x	x	x	x	9.2
Sample ID	Group	AGE	SEX	apoE	PMI	MMSE	Braak	EC	HC	PCG	SFG	average RIN
8	cognitively normal Aged	69	male	3-4	2	na	I	x	x	x	x	8.8
67	cognitively normal Aged	69	male	3-3	na	na	II-III		x	x		6.9
47	cognitively normal Aged	70	female	4-4	2	na	I	x	x	x	x	8.8
53	cognitively normal Aged	70	male	3-3	5	na	0	x		x	x	9.2
18	cognitively normal Aged	74	female	3-4	3	30	II		x			7.4
21	cognitively normal Aged	74	female	2-3	3.5	na	0	x	x	x	x	8.1
30	cognitively normal Aged	74	female	3-3	6	na	0			x	x	8
38	cognitively normal Aged	74	female	2-2	3	30	II	x	x	x	x	8.9
72	cognitively normal Aged	75	male	2-3	4.5	na	II			x	x	9.5
15	cognitively normal Aged	80	male	3-3	2	28	II	x	x	x	x	8.7
98	cognitively normal Aged	82	female	3-3	2	30	II	x	x	x	x	9.3
106	cognitively normal Aged	82	male	3-3	2	28	III		x			8.6
111	cognitively normal Aged	82	female	3-3	2	na	III		x			7.6
28	cognitively normal Aged	83	male	3-3	2	28	II	x	x	x	x	9.1
108	cognitively normal Aged	84	male	3-3	2.5	27	II		x			7.3
32	cognitively normal Aged	85	male	3-3	6	30	III	x	x	x	x	8.4
46	cognitively normal Aged	85	male	3-3	3	30	II	x	x	x	x	9
54	cognitively normal Aged	85	female	3-3	6	29	III	x		x	x	7.7
73	cognitively normal Aged	86	male	3-3	6	na	I-II	x	x	x	x	8.8
109	cognitively normal Aged	87	female	2-3	2.5	26	III		x			7.3
40	cognitively normal Aged	90	female	2-3	6	25	0			x		6.8
10	cognitively normal Aged	91	female	3-3	5	28	II			x	x	8.3
27	cognitively normal Aged	91	female	3-3	4.5	28	III			x	x	7.8
59	cognitively normal Aged	91	female	3-3	8	na	I-II				x	8.8
94	cognitively normal Aged	91	female	2-3	2	na	II	x	x	x	x	9
103	cognitively normal Aged	91	female	3-3	4	29	II		x			6.7
104	cognitively normal Aged	91	male	3-4	3	na	IV		x			7.3
26	cognitively normal Aged	92	female	3-3	5	na	0			x	x	8.5
14	cognitively normal Aged	95	male	2-3	4	25	I-II	x	x	x	x	8.7
60	cognitively normal Aged	95	female	3-3	2	28	IV				x	7.9
105	cognitively normal Aged	96	female	3-3	2	30	IV		x			8.5
34	cognitively normal Aged	97	male	2-3	3	27	II	x	x	x	x	8.5
2	cognitively normal Aged	99	female	3-3	9	28	na	x	x	x	x	8.2
Sample ID	Group	AGE	SEX	apoE	PMI	MMSE	Braak	EC	HC	PCG	SFG	average RIN
37	AD	74	female	2-4	3	17	VI		x	x	x	8
69	AD	76	male	4-4	1	na	III	x	x	x		8.9
33	AD	76	male	4-4	4	0	VI		x	x	x	7.8
48	AD	76	female	3-3	5	3	VI	x	x	x	x	8.3
7	AD	79	male	3-4	5.5	6	VI		x	x		7.1
16	AD	79	female	3-4	1.5	0	VI		x			7.6
43	AD	80	male	3-3	6.5	23	na		x			6.9
9	AD	82	female	3-4	4.5	0	VI	x		x	x	7.3
13	AD	82	female	3-4	5	4	VI			x		8.3
24	AD	85	female	3-4	4.5	26	IV	x	x	x	x	8.2
51	AD	85	male	3-3	2.5	22	III	x	x	x	x	9
57	AD	85	female	3-3	15	na	VI			x	x	7.3
74	AD	85	male	3-4	2	na	II	x		x	x	8.6
92	AD	86	male	3-3	2	19	IV	x	x	x	x	9.3
19	AD	87	male	3-4	4.5	12	VI	x	x	x		8.8
91	AD	88	female	3-4	3	27	IV				x	7.1
6	AD	90	female	3-4	3.5	20	VI	x		x	x	9.4
36	AD	90	female	3-4	2	17	IV	x	x	x	x	8.3
23	AD	90	female	3-4	5.5	12	VI		x	x	x	7.4
75	AD	90	female	4-4	3	na	III	x	x	x	x	8.4
11	AD	91	female	4-4	5.5	11	V-VI	x	x	x	x	8.5
70	AD	94	female	3-3	6	na	I			x	x	8.3
5	AD	94	male	3-3	4	15	VI	x	x	x	x	8
44	AD	94	male	3-4	3	18	IV			x	x	8.1
90	AD	94	male	3-3	3	na	IV	x	x	x	x	8.1
64	AD	95	female	3-3	10	na	na			x	x	7.7
1 'na' indicates information was not available
X indicates region where tissue was used from the case
RIN indicates average RIN across regions used
	na = not available

## Sheet: total samples per region
		EC	HC	PCG	SFG
	young	20	18	18	19
	aged	16	23	23	23
	AD	14	23	23	20
	total	50	64	64	62	240
		count	av	stdev
	young	22	35.4091	10.5544
	aged	33	84.2424	8.90937
	AD	26	85.6538	6.45565
