# Supplementary material for: Extensive innate immune gene activation accompanies brain aging, increasing vulnerability to cognitive decline and neurodegeneration: a microarray study
Source: J Neuroinflammation. 2012 Jul 23;9:179. doi: 10.1186/1742-2094-9-179 (PMC3419089; doi:10.1186/1742-2094-9-179)
Supplement: Additional file 2 — Table S2. Relative expression values for complement signaling genes and associated probe sets. [file 1742-2094-9-179-S2.xlsx]

## Sheet: table 2 - complement
TABLE 2	Relative expression values for complement signaling genes and associated probesests
2A. Aging			EC			HC			PCG			SFG
Gene	Description	Probe ID	young	aged	p<0.01	young	aged	p<0.01	young	aged	p<0.01	young	aged	p<0.01
C1QBP	complement component 1, q subcomponent binding protein	208910_s_at	1	0.912153		1	1.04503		1	0.755595		1	0.701741
C1QBP	Complement component 1, q subcomponent binding protein	214214_s_at	1	0.925061		1	1.15627		1	0.907357		1	0.804875
C1QA	complement component 1, q subcomponent, A chain	218232_at	1	2.02185		1	3.43357	p<0.01	1	2.54928	p<0.01	1	1.98364	p<0.01
C1QB	complement component 1, q subcomponent, B chain	202953_at	1	2.86741	p<0.01	1	4.91355	p<0.01	1	3.88075	p<0.01	1	2.66748	p<0.01
C1QC	complement component 1, q subcomponent, C chain	225353_s_at	1	2.5427	p<0.01	1	4.2341	p<0.01	1	3.16177	p<0.01	1	2.26056	p<0.01
C1S	complement component 1, s subcomponent	1555229_a_at	1	1.50293		1	2.52931	p<0.01	1	1.54031	p<0.01	1	1.56593
C1S	complement component 1, s subcomponent	208747_s_at	1	1.32605		1	2.0532	p<0.01	1	1.60371	p<0.01	1	1.71928	p<0.01
C3	complement component 3	217767_at	1	1.55556		1	3.01576	p<0.01	1	2.08424	p<0.01	1	1.79083
C3AR1	complement component 3a receptor 1	209906_at	1	1.66749		1	2.96973	p<0.01	1	2.34803	p<0.01	1	1.89036	p<0.01
C4A	complement component 4A	214428_x_at	1	2.15312	p<0.01	1	3.26287	p<0.01	1	2.538	p<0.01	1	2.87293	p<0.01
C4A	complement component 4A	235856_at	1	1.46393		1	3.1642	p<0.01	1	1.52478		1	1.57138
C4B	complement component 4B	208451_s_at	1	3.89919	p<0.01	1	5.66148	p<0.01	1	5.44801	p<0.01	1	9.95884	p<0.01
C5	complement component 5	205500_at	1	1.1584		1	0.94586		1	1.35313	p<0.01	1	1.43684	p<0.01
C5AR1	complement component 5a receptor 1	220088_at	1	1.0945		1	2.66234	p<0.01	1	1.34303	p<0.01	1	1.15359
C7	complement component 7	202992_at	1	1.10792		1	1.33976		1	1.236		1	1.407
CFH	complement factor H	213800_at	1	1.06382		1	2.66792	p<0.01	1	2.38858	p<0.01	1	3.10847	p<0.01
CFHR1	complement factor H-related 1	215388_s_at	1	1.37653		1	1.88039	p<0.01	1	2.26466	p<0.01	1	2.44156	p<0.01
CLU	Clusterin	1559228_at	1	1.13529		1	1.60465		1	1.52333		1	1.25918
CLU	Clusterin	208791_at	1	1.18657		1	1.33084	p<0.01	1	1.22543	p<0.01	1	1.25471	p<0.01
CLU	Clusterin	208792_s_at	1	1.2586	p<0.01	1	1.41697	p<0.01	1	1.23494	p<0.01	1	1.30946	p<0.01
CLU	Clusterin	222043_at	1	1.25357		1	1.58895	p<0.01	1	1.47942	p<0.01	1	1.56541	p<0.01
2B. Continuum and AD			EC					HC					PCG					SFG
Gene	Description	PROBE ID	young	aged	AD	significance		young	aged	AD	significance		young	aged	AD	significance		young	aged	AD	significance
						A	B				A	B				A	B				A	B
C1QBP	complement component 1, q subcomponent binding protein	208910_s_at	1	0.912153	0.771201			1	1.04503	0.723064			1	0.755595	0.683344			1	0.701741	0.62527
C1QBP	Complement component 1, q subcomponent binding protein	214214_s_at	1	0.925061	0.798432			1	1.15627	0.855315		#	1	0.907357	0.824225			1	0.804875	0.753031
C1QA	complement component 1, q subcomponent, A chain	218232_at	1	2.02185	2.41331			1	3.43357	3.54976			1	2.54928	3.00817			1	1.98364	2.87246
C1QB	complement component 1, q subcomponent, B chain	202953_at	1	2.86741	3.25332			1	4.91355	4.59979			1	3.88075	4.7471			1	2.66748	4.45415
C1QC	complement component 1, q subcomponent, C chain	225353_s_at	1	2.5427	2.91919			1	4.2341	4.01657			1	3.16177	3.83708			1	2.26056	3.23647
C1S	complement component 1, s subcomponent	1555229_a_at	1	1.50293	1.77257			1	2.52931	3.98311			1	1.54031	1.28525			1	1.56593	1.14707
C1S	complement component 1, s subcomponent	208747_s_at	1	1.32605	1.71219			1	2.0532	2.65048			1	1.60371	1.45574			1	1.71928	1.3803
C3	complement component 3	217767_at	1	1.55556	2.61293			1	3.01576	3.56494			1	2.08424	2.71283			1	1.79083	2.51396
C3AR1	complement component 3a receptor 1	209906_at	1	1.66749	1.99202			1	2.96973	3.32253			1	2.34803	2.61407			1	1.89036	2.91583	P<0.01	#
C4A	complement component 4A	214428_x_at	1	2.15312	4.39874	P<0.01	#	1	3.26287	5.42687	P<0.01	#	1	2.538	2.7178			1	2.87293	3.20252
C4A	complement component 4A	235856_at	1	1.46393	2.3808			1	3.1642	5.78497	P<0.01		1	1.52478	1.51401			1	1.57138	1.65681
C4B	complement component 4B	208451_s_at	1	3.89919	9.71503	P<0.01	#	1	5.66148	9.72396	P<0.01	#	1	5.44801	5.89908			1	9.95884	12.2876
C5	complement component 5	205500_at	1	1.1584	1.29457			1	0.94586	1.20722			1	1.35313	1.2306			1	1.43684	1.36691
C5AR1	complement component 5a receptor 1	220088_at	1	1.0945	1.65225			1	2.66234	2.78562			1	1.34303	1.85066	P<0.01		1	1.15359	2.37722	P<0.01	#
C7	complement component 7	202992_at	1	1.10792	1.17732			1	1.33976	1.43028			1	1.236	1.2816			1	1.407	1.37158
CD93	CD93 molecule	202878_s_at	1	1.96112	1.86037			1	3.51339	3.32817			1	2.37288	2.87317			1	3.36377	3.0762
CFH	complement factor H	213800_at	1	1.06382	1.20863			1	2.66792	3.48606			1	2.38858	1.78193			1	3.10847	2.07991
CFHR1	complement factor H-related 1	215388_s_at	1	1.37653	1.50811			1	1.88039	2.29977	P<0.01		1	2.26466	2.00494			1	2.44156	2.20618
CLU	Clusterin	1559228_at	1	1.13529	2.28707			1	1.60465	3.28231			1	1.52333	1.62022			1	1.25918	1.89046
CLU	Clusterin	208791_at	1	1.18657	1.21854			1	1.33084	1.47015	P<0.01		1	1.22543	1.13418			1	1.25471	1.21742
CLU	Clusterin	208792_s_at	1	1.2586	1.29195			1	1.41697	1.41288			1	1.23494	1.17201			1	1.30946	1.30725
CLU	Clusterin	222043_at	1	1.25357	1.46105			1	1.58895	1.74466			1	1.47942	1.44419			1	1.56541	1.6751
A: indicates significant continuum across young, aged, AD (p<0.01)
B: # indicates significant in AD versus age-matched controls (p<0.01)
