# Supplementary material for: Extensive innate immune gene activation accompanies brain aging, increasing vulnerability to cognitive decline and neurodegeneration: a microarray study
Source: J Neuroinflammation. 2012 Jul 23;9:179. doi: 10.1186/1742-2094-9-179 (PMC3419089; doi:10.1186/1742-2094-9-179)
Supplement: Additional file 3 — Table S3. Relative expression values for toll-like receptor signaling genes and associated probe sets. [file 1742-2094-9-179-S3.xlsx]

## Sheet: TABLE 3_TLR
TABLE 3	Relative expression values for toll-like receptor signaling genes and associated probesests
3A. Aging			EC			HC			PCG			SFG
Gene	Description	Probe ID	young	aged	p<0.01	young	aged	p<0.01	young	aged	p<0.01	young	aged	p<0.01
TOLLIP	toll interacting protein	217930_s_at	1	0.616729		1	0.703132		1	0.384615	p<0.01	1	0.404879	p<0.01
TOLLIP	toll interacting protein	233881_s_at	1	0.722894		1	0.802259		1	0.464324	p<0.01	1	0.422166	p<0.01
TOLLIP	toll interacting protein	222469_s_at	1	0.783736		1	0.881747		1	0.66581	p<0.01	1	0.636696	p<0.01
CD14	CD14 molecule	201743_at	1	2.54263	p<0.01	1	4.95008	p<0.01	1	2.86545	p<0.01	1	2.34892	p<0.01
TLR1	toll-like receptor 1	210176_at	1	1.34724		1	1.87352	p<0.01	1	1.3977	p<0.01	1	1.36811
TLR2	toll-like receptor 2	204924_at	1	2.85138	p<0.01	1	4.47314		1	2.89068	p<0.01	1	2.55561	p<0.01
TLR3	toll-like receptor 3	206271_at	1	0.971702		1	1.52964	p<0.01	1	1.16484		1	1.13622
TLR4	toll-like receptor 4	1552798_a_at	1	1.80929		1	1.68915		1	2.15489	p<0.01	1	2.48445	p<0.01
TLR4	toll-like receptor 4	221060_s_at	1	1.49741		1	1.51097		1	2.14729	p<0.01	1	2.50873	p<0.01
TLR4	toll-like receptor 4	224341_x_at	1	1.23959		1	1.69378	p<0.01	1	1.82146	p<0.01	1	1.83715	p<0.01
TLR4	toll-like receptor 4	232068_s_at	1	1.2081		1	1.65242	p<0.01	1	1.46005	p<0.01	1	1.27188
TLR5	toll-like receptor 5	210166_at	1	1.54335		1	1.96403	p<0.01	1	1.69173	p<0.01	1	1.4866	p<0.01
TLR7	toll-like receptor 7	220146_at	1	1.20585		1	1.94745	p<0.01	1	1.38784	p<0.01	1	1.14008
TLR7	toll-like receptor 7	222952_s_at	1	1.13164		1	1.565	p<0.01	1	1.11277		1	0.928069
TLR8	Toll-like receptor 8	229560_at	1	0.956414		1	1.39676	p<0.01	1	1.08512		1	0.971538
TLR10	toll-like receptor 10	223751_x_at	1	1.08227		1	1.06621		1	1.21185		1	1.17698
MYD88	myeloid differentiation primary response gene (88)	209124_at	1	1.11806		1	1.5928	p<0.01	1	1.5479	p<0.01	1	1.58675	p<0.01
S100A8	S100 calcium binding protein A8	202917_s_at	1	6.30635	p<0.01	1	12.154	p<0.01	1	13.2824	p<0.01	1	10.2138	p<0.01
S100A9	S100 calcium binding protein A9	203535_at	1	0.861966		1	2.46569		1	3.28962	p<0.01	1	1.92754	p<0.01
S100A12	S100 calcium binding protein A12	205863_at	1	1.00027		1	1.20733		1	1.70776		1	1.44639
3B. Continuum and AD			EC					HC					PCG					SFG
Gene	Description	PROBE ID	young	aged	AD	significance		young	aged	AD	significance		young	aged	AD	significance		young	aged	AD	significance
						A	B				A	B				A	B				A	B
TOLLIP	toll interacting protein	233881_s_at	1	0.722894	0.50301	P<0.01		1	0.802259	0.550712	P<0.01	#	1	0.464324	0.490489			1	0.422166	0.341566	P<0.01
TOLLIP	toll interacting protein	222469_s_at	1	0.783736	0.714675			1	0.881747	0.641746		#	1	0.66581	0.668191			1	0.636696	0.635827
TOLLIP	toll interacting protein	217930_s_at	1	0.616729	0.415726			1	0.703132	0.433255	P<0.01	#	1	0.384615	0.362344			1	0.404879	0.281776	P<0.01
CD14	CD14 molecule	201743_at	1	2.54263	2.95258			1	4.95008	4.08481			1	2.86545	3.41984			1	2.34892	3.24412
TLR1	toll-like receptor 1	210176_at	1	1.34724	1.93965			1	1.87352	2.37621			1	1.3977	1.54287			1	1.36811	1.7098
TLR10	toll-like receptor 10	223751_x_at	1	1.08227	1.10765			1	1.06621	1.30464			1	1.21185	1.24172			1	1.17698	1.15048
TLR2	toll-like receptor 2	204924_at	1	2.85138	4.14117	P<0.01		1	4.47314	5.47255			1	2.89068	3.70239			1	2.55561	4.26264	P<0.01
TLR3	toll-like receptor 3	206271_at	1	0.971702	1.21593			1	1.52964	1.85658			1	1.16484	1.24363			1	1.13622	1.29831
TLR4	toll-like receptor 4	232068_s_at	1	1.2081	1.36867			1	1.65242	1.8551			1	1.46005	1.2922			1	1.27188	1.4485
TLR4	toll-like receptor 4	224341_x_at	1	1.23959	1.50532			1	1.69378	2.11991			1	1.82146	1.5874			1	1.83715	1.8346
TLR4	toll-like receptor 4	221060_s_at	1	1.49741	1.52716			1	1.51097	2.63185	P<0.01		1	2.14729	1.76068			1	2.50873	2.33524
TLR4	toll-like receptor 4	1552798_a_at	1	1.80929	1.93587			1	1.68915	3.00863	P<0.01		1	2.15489	1.96998			1	2.48445	2.47808
TLR5	toll-like receptor 5	210166_at	1	1.54335	2.32991			1	1.96403	3.17528	P<0.01	#	1	1.69173	2.10668			1	1.4866	3.19422	P<0.01	#
TLR7	toll-like receptor 7	222952_s_at	1	1.13164	1.33906			1	1.565	1.65645			1	1.11277	1.19464			1	0.928069	1.21553		#
TLR7	toll-like receptor 7	220146_at	1	1.20585	1.73751			1	1.94745	2.03564			1	1.38784	1.66012			1	1.14008	1.7679		#
TLR8	Toll-like receptor 8	229560_at	1	0.956414	1.07148			1	1.39676	1.44422			1	1.08512	1.14059			1	0.971538	1.12631
MYD88	myeloid differentiation primary response gene (88)	209124_at	1	1.11806	1.2433			1	1.5928	1.65104			1	1.5479	1.52213			1	1.58675	1.69323
S100A12	S100 calcium binding protein A12	205863_at	1	1.00027	1.34202			1	1.20733	2.00768			1	1.70776	2.42324			1	1.44639	2.83562
S100A8	S100 calcium binding protein A8	202917_s_at	1	6.30635	4.78258			1	12.154	11.5313			1	13.2824	16.4906			1	10.2138	20.6504	P<0.01
S100A9	S100 calcium binding protein A9	203535_at	1	0.861966	0.921647			1	2.46569	2.67402			1	3.28962	3.8834			1	1.92754	3.51713
A: indicates significant continuum across young, aged, AD (p<0.01)
B: # indicates significant in AD versus age-matched controls (p<0.01)
