# Supplementary material for: Extensive innate immune gene activation accompanies brain aging, increasing vulnerability to cognitive decline and neurodegeneration: a microarray study
Source: J Neuroinflammation. 2012 Jul 23;9:179. doi: 10.1186/1742-2094-9-179 (PMC3419089; doi:10.1186/1742-2094-9-179)
Supplement: Additional file 4 — Table S4. Relative expression values for inflammasome-related genes and associated probe sets. [file 1742-2094-9-179-S4.xlsx]

## Sheet: Table 4_inflammasome
TABLE 4	Relative expression values for inflammasome-related genes and associated probesests
4A. Aging			EC			HC			PCG			SFG
Gene	Description	Probe ID	young	aged	p<0.01	young	aged	p<0.01	young	aged	p<0.01	young	aged	p<0.01
CASP1	Caspase 1, (interleukin 1, beta, convertase)	206011_at	1	1.30441		1	2.65489	p<0.01	1	1.41972	p<0.01	1	1.25634
CASP1	Caspase 1, (interleukin 1, beta, convertase)	209970_x_at	1	1.34039		1	2.01816	p<0.01	1	1.40313	p<0.01	1	1.23584
CASP1	Caspase 1, (interleukin 1, beta, convertase)	211366_x_at	1	1.15956		1	2.02727	p<0.01	1	1.28409	p<0.01	1	1.10275
CASP1	Caspase 1, (interleukin 1, beta, convertase)	211367_s_at	1	1.03908		1	1.91769	p<0.01	1	1.43441	p<0.01	1	1.3021	p<0.01
CASP1	Caspase 1, (interleukin 1, beta, convertase)	211368_s_at	1	1.397		1	2.37324	p<0.01	1	1.53302	p<0.01	1	1.32129
IL18	interleukin 18 (interferon-gamma-inducing factor)	206295_at	1	1.20263		1	1.68879	p<0.01	1	1.56678	p<0.01	1	1.08817
NLRP1	NLR family, pyrin domain containing 1	218380_at	1	0.814538		1	1.02703		1	0.751795	p<0.01	1	0.705589	p<0.01
NLRP1	NLR family, pyrin domain containing 1	1562256_at	1	1.01086		1	1.08765		1	1.06418		1	0.995422
NLRP1	NLR family, pyrin domain containing 1	1562257_x_at	1	0.981576		1	1.04975		1	1.06572		1	1.07148
PANX1	pannexin 1	204715_at	1	0.583658	p<0.01	1	0.739334		1	0.499706	p<0.01	1	0.400744	p<0.01
PANX2	Pannexin 2	244471_x_at	1	0.834569	p<0.01	1	0.809468	p<0.01	1	0.930933		1	0.918906	p<0.01
TXNIP	Thioredoxin interacting protein	201008_s_at	1	2.46616	p<0.01	1	1.39199		1	2.43114	p<0.01	1	3.77804	p<0.01
TXNIP	Thioredoxin interacting protein	201009_s_at	1	2.30705	p<0.01	1	1.3326		1	2.24829	p<0.01	1	3.50191	p<0.01
4B. Continuum and AD			EC					HC					PCG					SFG
Gene	Description	PROBE ID	young	aged	AD	significance		young	aged	AD	significance		young	aged	AD	significance		young	aged	AD	significance
						A	B				A	B				A	B				A	B
CASP1	Caspase 1 (interleukin 1, beta, convertase)	206011_at	1	1.30441	1.5748			1	2.65489	3.02419			1	1.41972	1.62534			1	1.25634	1.62693	P<0.01
CASP1	Caspase 1 (interleukin 1, beta, convertase)	209970_x_at	1	1.34039	1.37554			1	2.01816	2.2194			1	1.40313	1.64911			1	1.23584	1.60205
CASP1	Caspase 1 (interleukin 1, beta, convertase)	211366_x_at	1	1.15956	1.28027			1	2.02727	2.24944			1	1.28409	1.43128			1	1.10275	1.44983
CASP1	Caspase 1 (interleukin 1, beta, convertase)	211367_s_at	1	1.03908	1.17478			1	1.91769	2.03847			1	1.43441	1.51547			1	1.3021	1.72775	P<0.01
CASP1	Caspase 1 (interleukin 1, beta, convertase)	211368_s_at	1	1.397	1.54695			1	2.37324	2.42553			1	1.53302	1.83172			1	1.32129	1.80465
IL18	interleukin 18 (interferon-gamma-inducing factor)	206295_at	1	1.20263	1.64228			1	1.68879	2.17823			1	1.56678	1.56628			1	1.08817	1.40179
NLRP1	NLR family, pyrin domain containing 1	1562256_at	1	1.01086	1.03343			1	1.08765	1.10555			1	1.06418	1.03722			1	0.995422	1.02005
NLRP1	NLR family, pyrin domain containing 1	1562257_x_at	1	0.981576	0.954706			1	1.04975	1.19885			1	1.06572	1.08645			1	1.07148	1.215	P<0.01
NLRP1	NLR family, pyrin domain containing 1	218380_at	1	0.814538	0.747601			1	1.02703	0.828308			1	0.751795	0.703057			1	0.705589	0.667765
PANX1	Pannexin 1	204715_at	1	0.583658	0.455043			1	0.739334	0.546442	P<0.01		1	0.499706	0.55969			1	0.400744	0.392904
PANX2	Pannexin 2	244471_x_at	1	0.834569	0.796674			1	0.809468	0.697897	P<0.01		1	0.930933	0.846745			1	0.918906	0.938049
TXNIP	Thioredoxin interacting protein	201008_s_at	1	2.46616	2.57449			1	1.39199	2.41932			1	2.43114	1.66058			1	3.77804	2.82577
TXNIP	Thioredoxin interacting protein	201009_s_at	1	2.30705	2.4855			1	1.3326	2.25711			1	2.24829	1.71549			1	3.50191	2.71344
A: indicates significant continuum across young, aged, AD (p<0.01)
B: # indicates significant in AD versus age-matched controls (p<0.01)
