# Supplementary material for: Extensive innate immune gene activation accompanies brain aging, increasing vulnerability to cognitive decline and neurodegeneration: a microarray study
Source: J Neuroinflammation. 2012 Jul 23;9:179. doi: 10.1186/1742-2094-9-179 (PMC3419089; doi:10.1186/1742-2094-9-179)
Supplement: Additional file 5 — Table S5. Relative expression values for genes and probe sets related to scavenger and Fc function. [file 1742-2094-9-179-S5.xlsx]

## Sheet: Sheet1
TABLE 5	Relative expression values for genes and probesets related to scavenger and Fc function
5A. Aging			EC			HC			PCG			SFG
Gene	Description	Probe ID	young	aged	p<0.01	young	aged	p<0.01	young	aged	p<0.01	young	aged	p<0.01
CD163	CD163 molecule	203645_s_at	1	2.62461		1	6.15741	p<0.01	1	5.88093	p<0.01	1	3.83013	p<0.01
CD163	CD163 molecule	215049_x_at	1	2.89306		1	6.52297	p<0.01	1	5.91514	p<0.01	1	4.83097	p<0.01
FCER1A	Fc fragment of IgE, high affinity I, receptor for; alpha polypeptide	211734_s_at	1	0.975962		1	1.04584		1	1.0375		1	0.976097
FCER1G	Fc fragment of IgE, high affinity I, receptor for; gamma polypeptide	1554899_s_at	1	2.44225	p<0.01	1	4.42834	p<0.01	1	2.87242	p<0.01	1	2.05271	p<0.01
FCER1G	Fc fragment of IgE, high affinity I, receptor for; gamma polypeptide	204232_at	1	1.98136	p<0.01	1	3.22594	p<0.01	1	2.7742	p<0.01	1	2.11375	p<0.01
FCGBP	Fc fragment of IgG binding protein	203240_at	1	2.10043		1	2.38308	p<0.01	1	3.90596	p<0.01	1	3.12368	p<0.01
FCGR1A	Fc fragment of IgG, high affinity Ia, receptor (CD64)	216950_s_at	1	2.50959	p<0.01	1	5.23115	p<0.01	1	3.07566	p<0.01	1	2.5735	p<0.01
FCGR1B	Fc fragment of IgG, high affinity Ib, receptor (CD64)	214511_x_at	1	2.65997	p<0.01	1	5.3419	p<0.01	1	3.2553	p<0.01	1	2.70405	p<0.01
FCGR2A	Fc fragment of IgG, low affinity IIa, receptor (CD32)	203561_at	1	2.24007	p<0.01	1	4.1644	p<0.01	1	2.41502	p<0.01	1	2.04305	p<0.01
FCGR3B	Fc fragment of IgG, low affinity IIIb, receptor (CD16b)	204006_s_at	1	2.97605		1	7.46996	p<0.01	1	5.04561	p<0.01	1	3.61045	p<0.01
FCGR3B	Fc fragment of IgG, low affinity IIIb, receptor (CD16b)	204007_at	1	1.13644		1	1.80835	p<0.01	1	2.31115	p<0.01	1	1.52133	p<0.01
FCGRT	Fc fragment of IgG, receptor, transporter, alpha	218831_s_at	1	1.29837		1	1.43332		1	1.76724	p<0.01	1	1.89336	p<0.01
5B. AD and Continuum			EC					HC					PCG					SFG
Gene	Description	PROBE ID	young	aged	AD	significance		young	aged	AD	significance		young	aged	AD	significance		young	aged	AD	significance
CD163	CD163 molecule	215049_x_at	1	2.89306	3.53414			1	6.52297	9.90071			1	5.91514	8.05461			1	4.83097	9.04785	P<0.01
CD163	CD163 molecule	203645_s_at	1	2.62461	2.87312			1	6.15741	8.53821			1	5.88093	7.71555			1	3.83013	6.31423
FCER1A	Fc fragment of IgE, high affinity I, receptor for; alpha polypeptide	211734_s_at	1	0.975962	0.965608			1	1.04584	1.16005			1	1.0375	1.03246			1	0.976097	0.991811
FCER1G	Fc fragment of IgE, high affinity I, receptor for; gamma polypeptide	204232_at	1	1.98136	2.47483			1	3.22594	3.50705			1	2.7742	3.56905			1	2.11375	3.37756	p<0.01
FCER1G	Fc fragment of IgE, high affinity I, receptor for; gamma polypeptide	1554899_s_at	1	2.44225	2.81043			1	4.42834	4.1124			1	2.87242	3.67441			1	2.05271	3.55821	p<0.01
FCGBP	Fc fragment of IgG binding protein	203240_at	1	2.10043	2.36057			1	2.38308	3.38646			1	3.90596	4.85758			1	3.12368	5.10314
FCGR1A	Fc fragment of IgG, high affinity Ia, receptor (CD64)	216950_s_at	1	2.50959	3.17638			1	5.23115	4.67261			1	3.07566	3.36569			1	2.5735	3.08527
FCGR1B	Fc fragment of IgG, high affinity Ib, receptor (CD64)	214511_x_at	1	2.65997	3.16186			1	5.3419	4.57034			1	3.2553	3.63841			1	2.70405	3.5121
FCGR2A	Fc fragment of IgG, low affinity IIa, receptor (CD32)	203561_at	1	2.24007	2.82336			1	4.1644	4.46928			1	2.41502	3.0968			1	2.04305	3.83434	P<0.01	#
FCGR3B	Fc fragment of IgG, low affinity IIIb, receptor (CD16b)	204007_at	1	1.13644	1.03183			1	1.80835	1.4559			1	2.31115	2.60507			1	1.52133	2.02584	p<0.01
FCGR3B	Fc fragment of IgG, low affinity IIIb, receptor (CD16b)	204006_s_at	1	2.97605	3.59838			1	7.46996	7.05408			1	5.04561	6.39185			1	3.61045	7.27418	p<0.01
FCGRT	Fc fragment of IgG, receptor, transporter, alpha	218831_s_at	1	1.29837	1.60694			1	1.43332	1.80158	p<0.01		1	1.76724	1.69648			1	1.89336	1.89908
A: indicates significant continuum across young, aged, AD (p<0.01)
B: # indicates significant in AD versus age-matched controls (p<0.01)
