# Supplementary material for: Extensive innate immune gene activation accompanies brain aging, increasing vulnerability to cognitive decline and neurodegeneration: a microarray study
Source: J Neuroinflammation. 2012 Jul 23;9:179. doi: 10.1186/1742-2094-9-179 (PMC3419089; doi:10.1186/1742-2094-9-179)
Supplement: Additional file 7 — Table S7. Relative expression values for MHC II signaling genes and associated probe sets. [file 1742-2094-9-179-S7.xlsx]

## Sheet: Sheet1
TABLE 7	Relative expression values for MHC II signaling genes and associated probesests
7A. Aging			EC			HC			PCG			SFG
Gene	Description	Probe ID	young	aged	p<0.01	young	aged	p<0.01	young	aged	p<0.01	young	aged	p<0.01
HLA-DMA	major histocompatibility complex, class II, DM alpha	217478_s_at	1	2.10555	p<0.01	1	3.21512	p<0.01	1	2.69935	p<0.01	1	2.15545	p<0.01
HLA-DMB	major histocompatibility complex, class II, DM beta	203932_at	1	1.26091		1	1.90511	p<0.01	1	1.56951	p<0.01	1	1.2998
HLA-DOA	major histocompatibility complex, class II, DO alpha	226878_at	1	0.919165		1	1.24803		1	1.16672		1	1.06678
HLA-DPA1	major histocompatibility complex, class II, DP alpha 1	211990_at	1	1.646		1	3.10317	p<0.01	1	2.24352	p<0.01	1	1.76062
HLA-DPA1	major histocompatibility complex, class II, DP alpha 1	211991_s_at	1	1.89509		1	3.6292	p<0.01	1	2.69042	p<0.01	1	1.97136	p<0.01
HLA-DPA1	Major histocompatibility complex, class II, DP alpha 1	213537_at	1	1.14356		1	2.53209	p<0.01	1	1.35766	p<0.01	1	1.3537
HLA-DPB1	major histocompatibility complex, class II, DP beta 1	201137_s_at	1	1.85158		1	2.60516	p<0.01	1	1.81549	p<0.01	1	1.76895	p<0.01
HLA-DPB1	major histocompatibility complex, class II, DP beta 1	244485_at	1	0.997009		1	1.13179	p<0.01	1	1.01985		1	1.00265
HLA-DQA1	Major histocompatibility complex, class II, DQ alpha 1	212671_s_at	1	2.73426		1	5.96709	p<0.01	1	3.03666	p<0.01	1	2.1686
HLA-DQB1	major histocompatibility complex, class II, DQ beta 1	211654_x_at	1	1.13997		1	2.05971	p<0.01	1	1.14858		1	0.969043
HLA-DQB1	major histocompatibility complex, class II, DQ beta 1	211656_x_at	1	1.42924		1	2.35363	p<0.01	1	1.33174		1	1.2038
HLA-DRA	major histocompatibility complex, class II, DR alpha	208894_at	1	2.50402	p<0.01	1	4.24533	p<0.01	1	4.03681	p<0.01	1	2.35283	p<0.01
HLA-DRA	major histocompatibility complex, class II, DR alpha	210982_s_at	1	2.46665	p<0.01	1	4.17658	p<0.01	1	3.41649	p<0.01	1	2.46811	p<0.01
HLA-DRB1	major histocompatibility complex, class II, DR beta 1	209312_x_at	1	1.87882		1	3.04161	p<0.01	1	2.11078	p<0.01	1	1.84778	p<0.01
HLA-DRB1	major histocompatibility complex, class II, DR beta 1	215193_x_at	1	1.77662		1	2.93493	p<0.01	1	1.90277	p<0.01	1	1.82979	p<0.01
HLA-DRB3	major histocompatibility complex, class II, DR beta 3	221491_x_at	1	1.01671		1	1.18635		1	1.07201		1	0.839965
HLA-DRB4	major histocompatibility complex, class II, DR beta 4	208306_x_at	1	1.67531		1	2.77653	p<0.01	1	2.00416	p<0.01	1	1.88463	p<0.01
HLA-DRB5	major histocompatibility complex, class II, DR beta 5	204670_x_at	1	1.74229		1	2.83969	p<0.01	1	1.95763	p<0.01	1	1.64144	p<0.01
HLA-DRB6	major histocompatibility complex, class II, DR beta 6	217362_x_at	1	1.14388		1	2.50162	p<0.01	1	1.33499	p<0.01	1	1.24608
7B. Continuum and AD			EC					HC					PCG					SFG
Gene	Description	PROBE ID	young	aged	AD	significance		young	aged	AD	significance		young	aged	AD	significance		young	aged	AD	significance
						A	B				A	B				A	B				A	B
HLA-DMA	major histocompatibility complex, class II, DM alpha	217478_s_at	1	2.10555	3.50186	P<0.01		1	3.21512	3.81037			1	2.69935	3.35523			1	2.15545	3.72416	P<0.01	#
HLA-DMB	major histocompatibility complex, class II, DM beta	203932_at	1	1.26091	1.74619			1	1.90511	2.31098	P<0.01		1	1.56951	1.95246	P<0.01		1	1.2998	1.78616	P<0.01	#
HLA-DOA	major histocompatibility complex, class II, DO alpha	226878_at	1	0.919165	1.13283			1	1.24803	1.35281			1	1.16672	1.25774			1	1.06678	1.25833
HLA-DPA1	major histocompatibility complex, class II, DP alpha 1	211990_at	1	1.646	2.49071			1	3.10317	3.61803			1	2.24352	3.22612	P<0.01		1	1.76062	3.24296	P<0.01	#
HLA-DPA1	major histocompatibility complex, class II, DP alpha 1	211991_s_at	1	1.89509	2.97311			1	3.6292	4.10726			1	2.69042	3.44836			1	1.97136	3.25206	P<0.01
HLA-DPA1	Major histocompatibility complex, class II, DP alpha 1	213537_at	1	1.14356	1.75556			1	2.53209	3.25925			1	1.35766	2.07877	P<0.01		1	1.3537	1.78774
HLA-DPB1	major histocompatibility complex, class II, DP beta 1	201137_s_at	1	1.85158	2.74401			1	2.60516	3.08813			1	1.81549	1.85722			1	1.76895	2.25417
HLA-DPB1	major histocompatibility complex, class II, DP beta 1	244485_at	1	0.997009	1.04347			1	1.13179	1.16509			1	1.01985	0.980012			1	1.00265	0.99321
HLA-DQA1	Major histocompatibility complex, class II, DQ alpha 1	212671_s_at	1	2.73426	6.22253			1	5.96709	8.0833			1	3.03666	4.26579			1	2.1686	4.78293	P<0.01
HLA-DQB1	major histocompatibility complex, class II, DQ beta 1	211654_x_at	1	1.13997	1.20924			1	2.05971	2.16549			1	1.14858	1.54138			1	0.969043	1.36562
HLA-DQB1	major histocompatibility complex, class II, DQ beta 1	211656_x_at	1	1.42924	1.52505			1	2.35363	2.55309			1	1.33174	1.43476			1	1.2038	1.32532
HLA-DRA	major histocompatibility complex, class II, DR alpha	208894_at	1	2.50402	4.72234	P<0.01		1	4.24533	5.49962			1	4.03681	4.90379			1	2.35283	4.86699	P<0.01	#
HLA-DRA	major histocompatibility complex, class II, DR alpha	210982_s_at	1	2.46665	4.50805	P<0.01		1	4.17658	5.35936			1	3.41649	4.3487			1	2.46811	4.84739	P<0.01	#
HLA-DRB1	major histocompatibility complex, class II, DR beta 1	209312_x_at	1	1.87882	3.03219			1	3.04161	3.85351			1	2.11078	2.6419			1	1.84778	2.68282	P<0.01
HLA-DRB1	major histocompatibility complex, class II, DR beta 1	215193_x_at	1	1.77662	2.59701			1	2.93493	3.46383			1	1.90277	2.46146	P<0.01		1	1.82979	2.82041	P<0.01
HLA-DRB3	major histocompatibility complex, class II, DR beta 3	221491_x_at	1	1.01671	1.05818			1	1.18635	1.02758			1	1.07201	1.06854			1	0.839965	0.953597
HLA-DRB4	major histocompatibility complex, class II, DR beta 4	208306_x_at	1	1.67531	2.57934			1	2.77653	3.54506			1	2.00416	2.57321	P<0.01		1	1.88463	2.73755	P<0.01
HLA-DRB5	major histocompatibility complex, class II, DR beta 5	204670_x_at	1	1.74229	2.63686			1	2.83969	3.67206			1	1.95763	2.43931			1	1.64144	2.56688	P<0.01	#
HLA-DRB6	major histocompatibility complex, class II, DR beta 6	217362_x_at	1	1.14388	1.66516			1	2.50162	2.69496			1	1.33499	1.51222			1	1.24608	1.75882	P<0.01
A: indicates significant continuum across young, aged, AD (p<0.01)
B: # indicates significant in AD versus age-matched controls (p<0.01)
