# Supplementary material for: Extensive innate immune gene activation accompanies brain aging, increasing vulnerability to cognitive decline and neurodegeneration: a microarray study
Source: J Neuroinflammation. 2012 Jul 23;9:179. doi: 10.1186/1742-2094-9-179 (PMC3419089; doi:10.1186/1742-2094-9-179)
Supplement: Additional file 8 — Table S8. Relative expression values for MHC I genes and associated probe sets. [file 1742-2094-9-179-S8.xlsx]

## Sheet: Sheet1
TABLE 8	Relative expression values for MHC I genes and associated probesests
8A. Aging			EC			HC			PCG			SFG
Gene	Description	Probe ID	young	aged	p<0.01	young	aged	p<0.01	young	aged	p<0.01	young	aged	p<0.01
HLA-B	major histocompatibility complex, class I, B	208729_x_at	1	1.15204		1	1.34983	p<0.01	1	1.20131		1	1.36482	p<0.01
HLA-B	major histocompatibility complex, class I, B	211911_x_at	1	1.21935		1	1.43984	p<0.01	1	1.22094		1	1.3896	p<0.01
HLA-C	major histocompatibility complex, class I, C	208812_x_at	1	1.23914		1	1.38878	p<0.01	1	1.34853	p<0.01	1	1.56506	p<0.01
HLA-C	major histocompatibility complex, class I, C	211799_x_at	1	1.15137		1	1.37806	p<0.01	1	1.23295		1	1.32787	p<0.01
HLA-C	major histocompatibility complex, class I, C	214459_x_at	1	1.19728		1	1.39814	p<0.01	1	1.36975	p<0.01	1	1.43996	p<0.01
HLA-C	major histocompatibility complex, class I, C	216526_x_at	1	1.1028		1	1.32599	p<0.01	1	1.37716	p<0.01	1	1.40137	p<0.01
HLA-E	major histocompatibility complex, class I, E	200904_at	1	1.37751		1	1.76645	p<0.01	1	1.43935	p<0.01	1	1.6118	p<0.01
HLA-E	major histocompatibility complex, class I, E	200905_x_at	1	1.29535		1	1.58303	p<0.01	1	1.41646	p<0.01	1	1.7689	p<0.01
HLA-E	major histocompatibility complex, class I, E	217456_x_at	1	1.26639		1	1.39228	p<0.01	1	1.34882	p<0.01	1	1.65734	p<0.01
HLA-F	major histocompatibility complex, class I, F	204806_x_at	1	1.0648		1	1.20487		1	1.09848		1	1.28916	p<0.01
HLA-G	HLA-G histocompatibility antigen, class I, G	210514_x_at	1	1.11671		1	1.17488		1	1.13919		1	1.20969
HLA-G	HLA-G histocompatibility antigen, class I, G	211528_x_at	1	1.13514		1	1.30555	p<0.01	1	1.187		1	1.28422	p<0.01
HLA-G	HLA-G histocompatibility antigen, class I, G	211529_x_at	1	1.09095		1	1.30527	p<0.01	1	1.14841		1	1.21276
HLA-G	HLA-G histocompatibility antigen, class I, G	211530_x_at	1	1.06546		1	1.25963	p<0.01	1	1.01076		1	1.02922
MICA	MHC class I polypeptide-related sequence A	205904_at	1	1.30763		1	1.35514		1	1.10058		1	1.37904	p<0.01
MICA	MHC class I polypeptide-related sequence A	205905_s_at	1	1.01496		1	1.26596		1	1.20058		1	1.39495	p<0.01
MICB	MHC class I polypeptide-related sequence B	206247_at	1	0.937801		1	1.26051		1	1.39857	p<0.01	1	1.13281
MR1	major histocompatibility complex, class I-related	207565_s_at	1	1.06784		1	1.23668		1	1.15623		1	1.22367	p<0.01
MR1	major histocompatibility complex, class I-related	210223_s_at	1	0.955709		1	1.0762		1	1.1753		1	1.05922
MR1	major histocompatibility complex, class I-related	210224_at	1	1.01182		1	1.46641	p<0.01	1	1.21216		1	1.32214	p<0.01
8B. Continuum and AD			EC					HC					PCG					SFG
Gene	Description	PROBE ID	young	aged	AD	significance		young	aged	AD	significance		young	aged	AD	significance		young	aged	AD	significance
						A	B				A	B				A	B				A	B
HLA-B	major histocompatibility complex, class I, B	208729_x_at	1	1.15204	1.40745			1	1.34983	1.63144	P<0.01		1	1.20131	1.23374			1	1.36482	1.39111
HLA-B	major histocompatibility complex, class I, B	211911_x_at	1	1.21935	1.47625			1	1.43984	1.69904			1	1.22094	1.30003			1	1.3896	1.40049
HLA-C	major histocompatibility complex, class I, C	208812_x_at	1	1.23914	1.49027			1	1.38878	1.63919	P<0.01		1	1.34853	1.40698			1	1.56506	1.61852
HLA-C	major histocompatibility complex, class I, C	211799_x_at	1	1.15137	1.27129			1	1.37806	1.63253			1	1.23295	1.26359			1	1.32787	1.32615
HLA-C	major histocompatibility complex, class I, C	214459_x_at	1	1.19728	1.42351			1	1.39814	1.59298			1	1.36975	1.41139			1	1.43996	1.46845
HLA-C	major histocompatibility complex, class I, C	216526_x_at	1	1.1028	1.40749			1	1.32599	1.61088	P<0.01		1	1.37716	1.42536			1	1.40137	1.46799
HLA-E	major histocompatibility complex, class I, E	200904_at	1	1.37751	1.63709			1	1.76645	2.13885			1	1.43935	1.36781			1	1.6118	1.59737
HLA-E	major histocompatibility complex, class I, E	200905_x_at	1	1.29535	1.70184			1	1.58303	1.98994	P<0.01		1	1.41646	1.41366			1	1.7689	1.66417
HLA-E	major histocompatibility complex, class I, E	217456_x_at	1	1.26639	1.59629			1	1.39228	1.75208	P<0.01		1	1.34882	1.34823			1	1.65734	1.59675
HLA-F	major histocompatibility complex, class I, F	204806_x_at	1	1.0648	1.33464			1	1.20487	1.3386			1	1.09848	1.17663			1	1.28916	1.34725
HLA-G	HLA-G histocompatibility antigen, class I, G	210514_x_at	1	1.11671	1.35209			1	1.17488	1.4591	P<0.01		1	1.13919	1.09096			1	1.20969	1.15479
HLA-G	HLA-G histocompatibility antigen, class I, G	211528_x_at	1	1.13514	1.38984			1	1.30555	1.61332	P<0.01		1	1.187	1.22877			1	1.28422	1.25899
HLA-G	HLA-G histocompatibility antigen, class I, G	211529_x_at	1	1.09095	1.29231			1	1.30527	1.45059			1	1.14841	1.22239			1	1.21276	1.2318
HLA-G	HLA-G histocompatibility antigen, class I, G	211530_x_at	1	1.06546	1.18081			1	1.25963	1.2247			1	1.01076	1.0204			1	1.02922	0.986403
MICA	MHC class I polypeptide-related sequence A	205904_at	1	1.30763	1.27285			1	1.35514	1.2482			1	1.10058	1.26547			1	1.37904	1.40836
MICA	MHC class I polypeptide-related sequence A	205905_s_at	1	1.01496	1.19598			1	1.26596	1.19009			1	1.20058	1.31923			1	1.39495	1.42966
MICB	MHC class I polypeptide-related sequence B	206247_at	1	0.937801	0.890137			1	1.26051	0.834656			1	1.39857	1.54066			1	1.13281	1.38054
MR1	major histocompatibility complex, class I-related	207565_s_at	1	1.06784	1.02782			1	1.23668	1.2598			1	1.15623	1.04474			1	1.22367	1.06889
MR1	major histocompatibility complex, class I-related	210223_s_at	1	0.955709	1.00353			1	1.0762	1.12141			1	1.1753	1.00073			1	1.05922	0.897612
MR1	major histocompatibility complex, class I-related	210224_at	1	1.01182	1.07494			1	1.46641	1.47297			1	1.21216	1.08665			1	1.32214	1.07393
A: indicates significant continuum across young, aged, AD (p<0.01)
B: # indicates significant in AD versus age-matched controls (p<0.01)
